# Supplementary material for: Association between Plasminogen Activator Inhibitor-1 and Osimertinib Tolerance in EGFR-Mutated Lung Cancer via Epithelial–Mesenchymal Transition
Source: Cancers (Basel). 2023 Feb 8;15(4):1092. doi: 10.3390/cancers15041092 (PMC9954529; doi:10.3390/cancers15041092)
Supplement: Supplementary file 1 [file cancers-15-01092-s001.zip]

Archive with 2 entries (2 files):
- Supplementary_figure.pdf
- Supplementary_methods.pdf
